# Supplementary material for: Spatio-temporal Model of Endogenous ROS and Raft-Dependent WNT/Beta-Catenin Signaling Driving Cell Fate Commitment in Human Neural Progenitor Cells
Source: PLoS Comput Biol. 2015 Mar 20;11(3):e1004106. doi: 10.1371/journal.pcbi.1004106 (PMC4368204; doi:10.1371/journal.pcbi.1004106)
Supplement: S1 Datasheet — (CSV) [file pcbi.1004106.s010.csv]

Fig. 1B				Fig. 1C
time (min)	nucl. Bcat (fold change)	SEM		time (min)	nucl. Bcat (fold change)	SEM
0	1	0.0723830989		0	1	0.0588525333
60.0001266092	1.2902163387	0.1299918022		60.0051759091	1.3687736615	0.0605838172
180.000600112	1.4599949381	0.1255159696		180.0009028965	1.1522425158	0.0853239014
360.0016549436	1.4172832	0.0720227409		360.0025733492	1.0394735342	0.0580664356
720.0028916722	1.4882873717	0.1157970859		720.0036576791	0.9459064518	0.0917086983
