# Supplementary material for: Spatio-temporal Model of Endogenous ROS and Raft-Dependent WNT/Beta-Catenin Signaling Driving Cell Fate Commitment in Human Neural Progenitor Cells
Source: PLoS Comput Biol. 2015 Mar 20;11(3):e1004106. doi: 10.1371/journal.pcbi.1004106 (PMC4368204; doi:10.1371/journal.pcbi.1004106)
Supplement: S2 Datasheet — (CSV) [file pcbi.1004106.s011.csv]

Fig. 3A				Fig. 3B				Fig. 3C
fold change Lee	fold change Sim	SEM		fold change Lee	fold change Sim	SEM		wnt concentration	Sim Values	SEM
1	1	0		1	1	0		(scaled)
1.0123374167	0.9968383188	0.002886438		1.0123374167	1.0028608692	0.0012367318		1.56	0.0013649765	0.0009265714
1.0247039311	1.0122302158	0.0020222355		1.0247039311	1.007793765	0.002765154		6.25	0.0043743431	0.0009273313
1.0371868362	1.0458917077	0.0046401071		1.0371868362	1.0188270436	0.0025788889		12.5	0.012113821	0.0025863571
1.0499316204	1.0845702385	0.005367325		1.0499316204	1.0266628802	0.0019162372		25	0.0244091224	0.0019835008
1.0630546745	1.1347595608	0.0060070696		1.0630546745	1.042166267	0.0025383084		50	0.0646147913	0.000973433
1.0767305846	1.1731730405	0.0070818239		1.0767305846	1.0640855736	0.0032018117		100	0.0841936563	0.0011193402
1.0909884482	1.2168496782	0.0066203372		1.0909884482	1.0854579494	0.0037904991		200	0.0971589969	0.0007878144
1.1060319493	1.2627413858	0.0083755586		1.1060319493	1.1055471412	0.0036109432		400	0.1031965421	0.0003259306
1.1218901854	1.29812571	0.0103575408		1.1218901854	1.1300748875	0.0037998612
1.1385049612	1.3416319576	0.0114240534		1.1385049612	1.1534877361	0.0039363221
1.1558180813	1.3785497917	0.0116715016		1.1558180813	1.1771740502	0.0041122273
1.1737713504	1.4004354411	0.0136165389		1.1737713504	1.2015124742	0.0047547628
1.1922774755	1.4346459674	0.0139896415		1.1922774755	1.2235790315	0.0047370254
1.2113073588	1.4565316168	0.0136679401		1.2113073588	1.2503576086	0.0053782642
1.2307737073	1.4617001136	0.01214148		1.2307737073	1.2769468636	0.0049031189
1.2506474234	1.482904203	0.0123225049		1.2506474234	1.3038937271	0.0059797147
1.2707539209	1.483756153	0.0124904469		1.2707539209	1.331555808	0.0052845305
1.2910641022	1.4714123438	0.0136772261		1.2910641022	1.3541903319	0.006348497
1.3114906742	1.4507383567	0.0146270613		1.3114906742	1.382788506	0.0070525158
1.3319172462	1.4384134797	0.0155575328		1.3319172462	1.4073898776	0.0066443238
1.3522565252	1.4260128739	0.0164925584		1.3522565252	1.4308658336	0.0081265015
1.372421218	1.4097311624	0.0176944172		1.372421218	1.4542681644	0.0082391567
1.3923822271	1.3916319576	0.0160631402		1.3923822271	1.4732319408	0.0091203935
1.4120522594	1.3770162817	0.0169594677		1.4120522594	1.4904076739	0.0082033635
1.4314313149	1.3659977281	0.0138513158		1.4314313149	1.51237957	0.0083022212
1.4504321006	1.340136312	0.0124310447		1.4504321006	1.5307122723	0.0090428827
1.4690546163	1.3248390761	0.0134459898		1.4690546163	1.5447326349	0.0087802424
1.4872115692	1.3027830367	0.0149344466		1.4872115692	1.5611931507	0.0104255785
1.5049320569	1.2877129875	0.0139173243		1.5049320569	1.5762547856	0.0121328482
1.5221869817	1.2714502083	0.0122939258		1.5221869817	1.5921894064	0.0120251297
1.5390054413	1.2459485044	0.0142410492		1.5390054413	1.6040956708	0.0120544893
1.5553583379	1.222870125	0.0121579596		1.5553583379	1.6173482267	0.0120845066
1.5713038671	1.2064748201	0.0096479733		1.5713038671	1.6306954436	0.0129138194
1.586812931	1.1759182128	0.012225578		1.586812931	1.6415709538	0.0124017516
1.6018855297	1.1613782658	0.0101287371		1.6018855297	1.6531196096	0.0125612426
1.6164925655	1.1511737978	0.0120538537		1.6164925655	1.6614392696	0.0131120002
1.6306340385	1.1414047709	0.011491769		1.6306340385	1.6661197358	0.01248211
1.6442226555	1.1299886407	0.0106805332		1.6442226555	1.6788463966	0.012326706
1.6572584165	1.1139530481	0.0112572881		1.6572584165	1.6853674955	0.0118516663
1.6696831263	1.1019500189	0.0108277768		1.6696831263	1.6916151289	0.0123073904
1.6814385893	1.0890382431	0.0113825912		1.6814385893	1.6963797383	0.0122318183
1.6924957081	1.0870882242	0.0130763668		1.6924957081	1.6978312087	0.0123326101
1.7027962871	1.0789473684	0.0119316068		1.7027962871	1.6967794186	0.0131688477
1.7123403265	1.0646346081	0.0098391797		1.7123403265	1.6976839581	0.0144146889
1.7210696308	1.0515524423	0.0104797467		1.7210696308	1.7022171736	0.0141998095
1.7289551023	1.0451344188	0.0099695006		1.7289551023	1.7012705625	0.0153465297
1.7359385457	1.0320143885	0.0133879791		1.7359385457	1.7027535866	0.0154082113
1.742019961	1.0252745172	0.0102728802		1.742019961	1.6993668223	0.0154580607
1.7471411529	1.0261832639	0.0131573741		1.7471411529	1.698336068	0.0148192753
1.7512730235	1.0139530481	0.0113021846		1.7512730235	1.6989040347	0.0154922556
1.7544155731	1.0137637259	0.0117581161		1.7544155731	1.6955698599	0.0155708989
1.7565106061	1.009011738	0.0134323108		1.7565106061	1.6965900963	0.0151953873
1.7575872203	1.0087845513	0.012846728		1.7575872203	1.6936240481	0.0159029404
1.7576454157	1.00102234	0.0140967939		1.7576454157	1.688196811	0.0154043946
1.7566269968	0.993960621	0.0145544744		1.7566269968	1.6846943498	0.0152221283
1.7545319638	0.9876561908	0.0153505655		1.7545319638	1.6816231226	0.015137493
1.7513312189	0.9813138963	0.0139093095		1.7513312189	1.6741448946	0.0140887763
1.7469956644	0.9756910261	0.0157666053		1.7469956644	1.6663826833	0.0147994235
1.7415543981	0.9740249905	0.0142776743		1.7415543981	1.6565379276	0.0142746232
1.7350074199	0.9720371072	0.0125504454		1.7350074199	1.6528461441	0.0156181219
1.7274129252	0.968193866	0.0128732927		1.7274129252	1.6431381211	0.0157737446
1.7188000116	0.9687429004	0.01505964		1.7188000116	1.6305902646	0.01691468
1.7092559723	0.9626088603	0.0150037317		1.7092559723	1.6262884429	0.0168911181
1.6988681002	0.9634797425	0.0154604252		1.6988681002	1.6218919601	0.0160170316
1.6877236884	0.9647860659	0.0179917441		1.6877236884	1.6115318272	0.0175402198
1.6758809323	0.9682885271	0.0155182966		1.6758809323	1.599162775	0.018026507
1.6633398318	0.9810867096	0.0157879413		1.6633398318	1.5921999243	0.0173517227
1.6502167777	0.9735706172	0.0163200493		1.6502167777	1.5847953216	0.0174769585
1.63651177	0.9729837183	0.0144116667		1.63651177	1.5764441079	0.017428869
1.622283004	0.9726429383	0.0173459125		1.622283004	1.5646956119	0.0162559705
1.6075886752	0.970238546	0.0131473136		1.6075886752	1.5549034457	0.0154210801
1.5924869788	0.9823362363	0.0152891696		1.5924869788	1.5457002819	0.0148904078
1.5770361102	0.9833207119	0.0148449888		1.5770361102	1.5355084354	0.014155537
1.5612651672	0.9787012495	0.0163393418		1.5612651672	1.5270625605	0.0127910984
1.5452905403	0.9778682317	0.0139044813		1.5452905403	1.5211094282	0.0125770916
1.5291413274	0.9825823552	0.0117984191		1.5291413274	1.5102759897	0.0124898175
1.5129339192	0.9853843241	0.0093802238		1.5129339192	1.5000315537	0.0126436728
1.4966974132	0.9838508141	0.0111260724		1.4966974132	1.490712693	0.0124022231
1.4805191026	0.9865959864	0.0103663327		1.4805191026	1.4840338256	0.011747215
1.4644862804	0.9905906853	0.0103236488		1.4644862804	1.4739156044	0.0107470394
1.4486280443	0.9940742143	0.0139420549		1.4486280443	1.4632925239	0.0111730404
1.4330607851	0.9908368042	0.0121159717		1.4330607851	1.456235012	0.0121664246
1.4178136003	0.9902877698	0.0119864562		1.4178136003	1.4428457234	0.0111970535
1.4029446853	1.0008330178	0.0107791888		1.4029446853	1.4324750726	0.0101806204
1.3885122356	0.9963839455	0.0107725826		1.3885122356	1.4247970045	0.0112121039
1.3744580557	0.9945475199	0.0106942315		1.3744580557	1.4193802852	0.011540044
1.3608112433	0.9946989777	0.0094155323		1.3608112433	1.4132483487	0.0101989616
1.3475427008	0.9978795911	0.0058820574		1.3475427008	1.4068745004	0.0097665591
1.3346524282	0.9947179099	0.0060216804		1.3346524282	1.3981551601	0.0100936057
1.3221695231	0.9943771299	0.0054557112		1.3221695231	1.3949682359	0.0100173189
1.3100648878	0.9978606588	0.0075232422		1.3100648878	1.388878371	0.0110927471
1.2983385224	0.9948504354	0.0091075951		1.2983385224	1.3788968825	0.0120960042
1.2869904269	0.9958159788	0.0073293462		1.2869904269	1.3680949977	0.0121483551
1.2759915035	0.9896819387	0.0089151919		1.2759915035	1.3595439438	0.0109684778
1.2653708499	0.9874668686	0.0090778116		1.2653708499	1.351834322	0.0116757449
1.2551284663	0.9843998485	0.0099646658		1.2551284663	1.3451344188	0.0121510179
1.2452352548	0.9830177963	0.0120614769		1.2452352548	1.335394842	0.0129204411
1.2356912154	0.9855168497	0.0136983277		1.2356912154	1.3277167739	0.0140034138
1.2265254459	0.9796667929	0.0126505471		1.2265254459	1.3160313854	0.013530018
1.2176506532	0.9792881484	0.0135118312		1.2176506532	1.3046299802	0.0138272713
1.2091541304	0.9823551685	0.010701528		1.2091541304	1.2961735874	0.0141604507
1.2009485844	0.988602802	0.0125023343		1.2009485844	1.2888846817	0.0138880745
1.1930631129	0.9870503597	0.0090047086		1.1930631129	1.2805229501	0.0138269183
1.1854977158	0.9906096176	0.0087761148		1.1854977158	1.2766944339	0.0136372334
1.1782232956	0.9964028777	0.0108697634		1.1782232956	1.2705624974	0.0127085563
1.1712689499	0.9983150322	0.0075410291		1.1712689499	1.2643464176	0.0124953307
1.1645764833	0.9965921999	0.0057281229		1.1645764833	1.2572257983	0.0131813822
1.1581458958	0.9980499811	0.0086976136		1.1581458958	1.2511885229	0.0128887385
1.1520062851	0.9973684211	0.0090013577		1.1520062851	1.243910135	0.0124303127
1.1461285536	0.9957781144	0.0077524081		1.1461285536	1.2358954941	0.012580274
1.1404836035	0.9876940553	0.0079456213		1.1404836035	1.2299213261	0.012449608
1.1351005325	0.9852517986	0.0079158151		1.1351005325	1.2230531364	0.0127840248
1.1299793406	0.9859522908	0.008755834		1.1299793406	1.2193192814	0.0127626673
1.1250618326	0.9830935252	0.0090267444		1.1250618326	1.2180676511	0.0133605234
1.1203480083	0.9783226051	0.0080361902		1.1203480083	1.2133766671	0.0131444119
1.1158960631	0.9808027262	0.0072530814		1.1158960631	1.2065189953	0.0127276887
1.111618704	0.977129875	0.0083870577		1.111618704	1.2030586057	0.0137213973
1.1075450287	0.980443014	0.0084979721		1.1075450287	1.20068156	0.013822209
1.1036750371	0.9768648239	0.0087841705		1.1036750371	1.1944234086	0.0139847438
1.1000087293	0.971431276	0.0093644442		1.1000087293	1.1927510623	0.0133672078
1.0964879099	0.9655054903	0.0117760792		1.0964879099	1.1856619967	0.0130804383
1.0931707743	0.959182128	0.0139803408		1.0931707743	1.1781206614	0.0126849424
1.0899991271	0.9625141992	0.0139521904		1.0899991271	1.1762274391	0.0122238813
1.0870020659	0.9642559637	0.0133601768		1.0870020659	1.1707055408	0.0123232561
1.0841504932	0.9739303294	0.0118262021		1.0841504932	1.1669401321	0.0122405462
1.0814735066	0.9827716774	0.0116761668		1.0814735066	1.1636480289	0.0118408713
1.0789129106	0.9835478985	0.0115233316		1.0789129106	1.1606819807	0.0126943535
1.0764687054	0.9843809163	0.011347486		1.0764687054	1.1556018343	0.0120977848
1.0741699887	0.9817493374	0.0096273119		1.0741699887	1.1497328453	0.0122770593
1.0719876626	0.9797425218	0.0099830256		1.0719876626	1.1409398797	0.0117425697
1.0699217272	0.9818439985	0.0119848413		1.0699217272	1.1374058648	0.012341716
1.0679721826	0.980954184	0.01178495		1.0679721826	1.1384576549	0.0122260156
1.066109931	0.981635744	0.0117392333		1.066109931	1.1337035635	0.0122563636
1.0643349725	0.9784551306	0.0118096474		1.0643349725	1.1314948042	0.0125171855
1.062647307	0.9845513063	0.0121432233		1.062647307	1.1302221381	0.0117991225
1.0610469346	0.9863687997	0.0121689347		1.0610469346	1.1315999832	0.0118061057
1.0595047575	0.9855736463	0.010662381		1.0595047575	1.1305902646	0.0120359379
1.0580498734	0.9826012874	0.0104329526		1.0580498734	1.1270036602	0.0119077338
1.0566240871	0.9816736085	0.0134826671		1.0566240871	1.1253523497	0.0113491812
1.0552564961	0.9838697463	0.0151822786		1.0552564961	1.1242058984	0.0115432533
1.0539471004	0.9873154108	0.0139709028		1.0539471004	1.1216605663	0.0105786091
1.0526668025	0.9851003408	0.0165012794		1.0526668025	1.1214502083	0.0102640762
1.0514156022	0.9864634608	0.014580905		1.0514156022	1.1158546847	0.0103472094
1.0501934996	0.9778682317	0.0155706185		1.0501934996	1.1136248896	0.0099559842
1.0490004947	0.9789852329	0.0149126159		1.0490004947	1.1152656822	0.0093281286
1.0478074897	0.9793070807	0.0164639489		1.0478074897	1.1144032143	0.0093836732
1.0466435825	0.9732298372	0.0169828873		1.0466435825	1.1096701586	0.0094780052
1.0454796753	0.9742143128	0.0151101805		1.0454796753	1.1099331061	0.0099919647
1.044315768	0.9713934116	0.0115733018		1.044315768	1.1051053894	0.0104979037
1.0431809585	0.979079894	0.0121552225		1.0431809585	1.0994362405	0.0101229009
1.0420752466	0.9828474063	0.0109897236		1.0420752466	1.0938617527	0.0096421473
1.040940437	0.9834721696	0.0109703858		1.040940437	1.0931465354	0.0090118253
1.0398347252	0.985800833	0.0137498575		1.0398347252	1.0926311582	0.0090357071
1.0387290133	0.9857819008	0.0142948088		1.0387290133	1.0946295595	0.0093589929
1.0376233014	0.9943392654	0.0133526225		1.0376233014	1.0951975262	0.0082949818
1.0365466872	0.9933358576	0.0144994899		1.0365466872	1.0930203206	0.0093358699
1.035470073	0.9924839076	0.0156401002		1.035470073	1.089875468	0.0094270254
1.0343643612	1.0000189322	0.018607323		1.0343643612	1.0909693298	0.0094057347
1.033287747	1.0021582734	0.0186179306		1.033287747	1.0905275779	0.0091085073
1.0322111328	1.0021772056	0.0171399362		1.0322111328	1.091379528	0.0089512471
1.0311345186	1.0045248012	0.01565706
1.0300579044	1.0091063991	0.019016231
1.0289812902	1.0097122302	0.019495043
1.027904676	1.0099962136	0.0201860429
1.0268280618	1.006380159	0.0178740648
