# Supplementary material for: Spatio-temporal Model of Endogenous ROS and Raft-Dependent WNT/Beta-Catenin Signaling Driving Cell Fate Commitment in Human Neural Progenitor Cells
Source: PLoS Comput Biol. 2015 Mar 20;11(3):e1004106. doi: 10.1371/journal.pcbi.1004106 (PMC4368204; doi:10.1371/journal.pcbi.1004106)
Supplement: S3 Datasheet — (CSV) [file pcbi.1004106.s012.csv]

Fig. 4A				Fig. 4B
Time (min)	Nucl. Bcat (fold change)	SEM		Time (min)	Nucl. Bcat (fold change)	SEM
0	1	0		0	1	0
6.0028692652	1.008109302	0.003105249		6.0028692652	0.9914489461	0.005214013
12.000736545	1.0293291682	0.0045385903		12.000736545	1.0106335984	0.0026058247
18.0034301545	1.0651741764	0.0045177754		18.0034301545	1.0218036097	0.0040531467
24.0020436181	1.0902435946	0.004440252		24.0020436181	1.0197368421	0.0019284795
30.0084372716	1.1203616055	0.0044747151		30.0084372716	1.034156885	0.004238574
36.0004280438	1.1518837562	0.0057359508		36.0004280438	1.0446011612	0.0060645325
42.0023386859	1.185740881	0.0060036468		42.0023386859	1.0519373975	0.0070343769
48.0009060929	1.2070396315	0.0089760168		48.0009060929	1.0542881484	0.0070422809
54.0045338156	1.2393506248	0.0090050222		54.0045338156	1.0630758551	0.0065394307
60.0001266092	1.2662817115	0.0091683739		60.0001266092	1.0669411839	0.0066278617
66.0015213606	1.2818376877	0.0093747475		66.0015213606	1.0670516219	0.0064362081
72.0089303946	1.3059920485	0.0123664459		72.0089303946	1.0633913921	0.0098070788
78.006849545	1.3300833018	0.0146081753		78.006849545	1.0599993689	0.0127763283
84.0030899424	1.3554367033	0.0146938603		84.0030899424	1.0584059069	0.0153234689
90.0073326856	1.3623942951	0.0162305576		90.0073326856	1.0530260003	0.0197144694
96.000637908	1.3804114603	0.0166503131		96.000637908	1.0500915057	0.0189665347
102.0025457934	1.3876845892	0.0191945319		102.0025457934	1.0570333207	0.0230162808
108.0032601608	1.3929067272	0.0132608111		108.0032601608	1.0626341032	0.0184391247
114.0054446743	1.4056859775	0.0146588523		114.0054446743	1.0536728512	0.0159586116
120.0015604175	1.4314811309	0.0158013662		120.0015604175	1.0558973874	0.0134900697
126.0001247437	1.4539158147	0.0168465314		126.0001247437	1.0579168244	0.010869568
132.0034290557	1.472674492	0.0140655246		132.0034290557	1.0565284614	0.0122541057
138.006000616	1.4854064117	0.0145243841		138.006000616	1.0602833523	0.0110505372
144.003323501	1.5038179982	0.0158214613		144.003323501	1.0644642181	0.0108465486
150.0034706817	1.5198472801	0.0163273601		150.0034706817	1.0659945728	0.0108899753
156.0055895057	1.5280512432	0.0185407976		156.0055895057	1.062444781	0.0116435129
162.0014280668	1.5357187934	0.0208788524		162.0014280668	1.0648901931	0.0123141945
168.004673014	1.5363498675	0.019711498		168.004673014	1.070554083	0.0111372658
174.0013108053	1.5458790862	0.0196393866		174.0013108053	1.0742774202	0.0109328501
180.000600112	1.5519216206	0.0223961146		180.000600112	1.0727628424	0.0117464819
186.0008457096	1.5607566578	0.0228858781		186.0008457096	1.0596838319	0.0138555169
192.0079408153	1.5710273886	0.0235633102		192.0079408153	1.0552820901	0.0136672471
198.002116218	1.5710273886	0.02178781		198.002116218	1.05753818	0.0141708309
204.0002360024	1.5758708822	0.0232326956		204.0002360024	1.0643537801	0.0163269485
210.0014956894	1.5762495267	0.021009468		210.0014956894	1.0493342168	0.0136694688
216.0000280473	1.5707591821	0.023381185		216.0000280473	1.0551400984	0.0138764149
222.0058737301	1.573867222	0.0248865796		222.0058737301	1.0550612142	0.0140377197
228.0004109815	1.5750662628	0.023143063		228.0004109815	1.0493026631	0.0140631442
234.0009350233	1.5726524044	0.0241047344		234.0009350233	1.0459895242	0.0119356275
240.0028504358	1.561482393	0.0281250318		240.0028504358	1.057112205	0.0105150599
246.001351672	1.5555660735	0.0248294223		246.001351672	1.0511170011	0.009470979
252.0069939051	1.5609144264	0.0215910358		252.0069939051	1.0467783668	0.0079799427
258.0018419469	1.5563075855	0.021589245		258.0018419469	1.0440489713	0.0084751854
264.001025485	1.5538779503	0.0225362545		264.001025485	1.0396314527	0.010674394
270.001546813	1.547930077	0.023650482		270.001546813	1.0381326518	0.0089517754
276.0023419827	1.5472674492	0.0225830581		276.0023419827	1.0407673861	0.0089972102
282.0019599964	1.5416193361	0.0230739974		282.0019599964	1.0303388868	0.0092025357
288.0001430067	1.5395841222	0.0241120649		288.0001430067	1.0324845387	0.010137177
294.0090348485	1.5358607851	0.024854298		294.0090348485	1.0319481257	0.0094500886
300.0023889262	1.5306070933	0.0229291802		300.0023889262	1.0292818377	0.0096173859
306.0030707353	1.5258740376	0.0242906522		306.0030707353	1.0274832765	0.0117991765
312.0050284597	1.5159661744	0.0243814768		312.0050284597	1.033304935	0.0130697771
318.0007877921	1.5114697716	0.0262903526		318.0007877921	1.0317745803	0.0143949749
324.0038779254	1.5003470907	0.027094005		324.0038779254	1.0282090117	0.0173262379
330.0013053109	1.5010097185	0.0256055557		330.0013053109	1.0235075098	0.0200878447
336.0002753323	1.4990533889	0.0231835802		336.0002753323	1.024974757	0.0195070958
342.0027759185	1.4902025748	0.0234916552		342.0027759185	1.0281459043	0.0172662878
348.00768624	1.4851855358	0.0208258473		348.00768624	1.0232077496	0.0200135698
354.0046981795	1.4735579957	0.0189183734		354.0046981795	1.0247854348	0.0217687289
360.0016549436	1.4714754512	0.0178939924		360.0016549436	1.0263000126	0.020599841
366.0000346922	1.4588066389	0.0177225602		366.0000346922	1.0285876562	0.0214784987
372.0027126901	1.4606209769	0.0182387508		372.0027126901	1.0313643822	0.0211956965
378.0068899652	1.4603212167	0.0182515088		378.0068899652	1.0285876562	0.0197759512
384.0015794345	1.4563770037	0.0180510173		384.0015794345	1.023696832	0.0180511689
390.0041352313	1.4586015398	0.019545839		390.0041352313	1.0283510034	0.0148160883
396.0004520576	1.4677047835	0.0179024478		396.0004520576	1.0340780008	0.0165377914
402.0123512593	1.46712104	0.0210325086		402.0123512593	1.0386848416	0.016736489
408.006316975	1.4619777862	0.0203687126		408.006316975	1.0315852581	0.0167836494
414.0123713868	1.46541714	0.0165882879		414.0123713868	1.038637511	0.0147780549
420.0024087902	1.45804935	0.0152462687		420.0024087902	1.0342199924	0.0149747124
426.0025988449	1.4611573899	0.0148106777		426.0025988449	1.028713871	0.017238007
432.0028573383	1.4706235012	0.0181793111		432.0028573383	1.0263788969	0.0165218021
438.0004379852	1.4690773697	0.0165372821		438.0004379852	1.0270573015	0.0150045108
444.0028680437	1.4768869115	0.018477559		444.0028680437	1.0224504607	0.0159085155
450.0104683463	1.4686356178	0.0205619903		450.0104683463	1.0273886154	0.0120586903
456.0031768114	1.4826770163	0.020791936		456.0031768114	1.0122901679	0.0096254617
462.0001337457	1.478969456	0.0243755804		462.0001337457	1.0077622113	0.0115884497
468.0061014351	1.4811308848	0.0228029189		468.0061014351	1.0201154866	0.008639523
474.0015678138	1.4918749211	0.0232349651		474.0015678138	1.0117695317	0.0144370353
480.0018802616	1.4991638268	0.024318749		480.0018802616	1.0251798561	0.0146549917
486.0082456718	1.4944149943	0.0239344381		486.0082456718	1.0192635365	0.0130694343
492.0038243857	1.50085195	0.0218335504		492.0038243857	1.0282090117	0.0122125915
498.0043493069	1.4985327527	0.0229741631		498.0043493069	1.0289663006	0.0130038338
504.0007892577	1.4902025748	0.027051079		504.0007892577	1.0387006185	0.0134442111
510.0018182416	1.4939732425	0.0289147222		510.0018182416	1.0290925155	0.0170549451
516.0041163644	1.4850119904	0.0273965678		516.0041163644	1.0293922757	0.013467069
522.0020641606	1.4911176322	0.028519349		522.0020641606	1.0279565821	0.0146485333
528.0032844262	1.4929793008	0.0283834998		528.0032844262	1.036933611	0.0101271908
534.0038322535	1.49092831	0.0276065762		534.0038322535	1.0346459674	0.0101156242
540.0006919742	1.487725609	0.0315869576		540.0006919742	1.0339517859	0.0112581448
546.0042742016	1.4886722201	0.0319340962		546.0042742016	1.040562287	0.0110810797
552.0029249311	1.4869052127	0.0304644725		552.0029249311	1.038637511	0.0089953149
558.002441527	1.4853117506	0.0327674257		558.002441527	1.0438912028	0.0100125022
564.0006880317	1.4817304051	0.0326468554		564.0006880317	1.0498075224	0.0099711994
570.0059284729	1.4796005301	0.0311605945		570.0059284729	1.0539568345	0.007201305
576.0121856743	1.4772024486	0.0300743194		576.0121856743	1.046431276	0.008200023
582.0004998745	1.4771235643	0.0278114447		582.0004998745	1.0567651142	0.0124683988
588.0045840512	1.4742048466	0.0274522125		588.0045840512	1.0629496403	0.0116685831
594.0085218595	1.4744730531	0.0268733396		594.0085218595	1.0649848542	0.0123132781
600.0021833439	1.4793638773	0.0259398479		600.0021833439	1.0681875552	0.0125644114
606.0149015366	1.4801369431	0.0227459334		606.0149015366	1.0649217468	0.0126785537
612.0011389985	1.4834343052	0.0185062275		612.0011389985	1.0691183895	0.0098963882
618.0010390859	1.4813675375	0.0153955322		618.0010390859	1.0781269721	0.0111339688
624.0022762485	1.4775179856	0.0154114572		624.0022762485	1.075366023	0.0085694501
630.0015849986	1.4704657327	0.013750867		630.0015849986	1.0775432286	0.0088815551
636.0000903616	1.4757036476	0.0141654463		636.0000903616	1.0738987757	0.0108320816
642.0092998425	1.4690300391	0.0149633553		642.0092998425	1.0761706424	0.0099535309
648.0031292583	1.4629717279	0.0139844538		648.0031292583	1.0723053136	0.0116647179
654.0054155178	1.4592168371	0.0158837673		654.0054155178	1.0674144895	0.0115380792
660.0059916292	1.4612836047	0.0170628413		660.0059916292	1.0728732803	0.013200927
666.0042730603	1.460400101	0.0203329616		666.0042730603	1.0779376499	0.013224469
672.0019665409	1.4672788085	0.0157689486		672.0019665409	1.0726839581	0.0136654075
678.0034609865	1.4645967437	0.0157557629		678.0034609865	1.0686766376	0.0124843093
684.014176536	1.452921873	0.0128956442		684.014176536	1.0674144895	0.0096436754
690.0057887426	1.4597374732	0.0114980461		690.0057887426	1.0578221633	0.0101313969
696.0079803705	1.4641707686	0.0089687115		696.0079803705	1.0483402751	0.0105917252
702.007961924	1.4691720308	0.0114683102		702.007961924	1.0437334343	0.0107468161
708.0009574123	1.4678152215	0.0125613701		708.0009574123	1.0457528714	0.0095570618
714.0054367427	1.4610785056	0.0112750788		714.0054367427	1.0451060204	0.0095883032
720.0028916722	1.4583175565	0.0150275021		720.0028916722	1.0516218604	0.0094419199
