# Supplementary material for: Spatio-temporal Model of Endogenous ROS and Raft-Dependent WNT/Beta-Catenin Signaling Driving Cell Fate Commitment in Human Neural Progenitor Cells
Source: PLoS Comput Biol. 2015 Mar 20;11(3):e1004106. doi: 10.1371/journal.pcbi.1004106 (PMC4368204; doi:10.1371/journal.pcbi.1004106)
Supplement: S4 Datasheet — (CSV) [file pcbi.1004106.s013.csv]

Fig. 6A				Fig. 6B				Fig. 6C					Fig. 6D
Time (min)	Nucl. Bcat (fold change)	SEM		Time (min)	Nucl. Bcat (fold change)	SEM		Time (min)	Mean #Axin	Mean #DvlAxin	Mean #LRP6Axin		Time (min)	Mean #Axin	Mean #DvlAxin
0	1	0		0	1	0		0	454.2	0	0		0	429	0
6.0028692652	1.0034498717	0.0044147881		6.0028692652	0.9979805629	0.0049537507		6.0053870603	429.9333333333	28	0		6.0053870603	397.5	30
12.000736545	1.0082249989	0.0046072851		12.000736545	1.0114855484	0.0059371295		12.000076836	411.0666666667	50.5333333333	0		12.000076836	378.1666666667	55.5
18.0034301545	1.0250115697	0.0047230999		18.0034301545	1.0366654045	0.0085548604		18.0003991793	387.3333333333	76.5333333333	0		18.0003991793	358.3333333333	75.3333333333
24.0020436181	1.0465311961	0.0078579987		24.0020436181	1.0567020068	0.0160894749		24.0001343509	370.5333333333	95.9333333333	0		24.0001343509	342.1666666667	92.1666666667
30.0084372716	1.0672935336	0.0086415747		30.0084372716	1.0797046573	0.0160487488		30.0000408073	356.8666666667	114.2666666667	0		30.0000408073	331.5	104.5
36.0004280438	1.0893811267	0.0091868135		36.0004280438	1.1138142118	0.0151866966		36.0003842089	345.8	130.2	0		36.0003842089	319	117
42.0023386859	1.127245572	0.0098665989		42.0023386859	1.1411397198	0.0195189134		42.0002581325	335.8666666667	143.2	0		42.0002581325	309.6666666667	129.1666666667
48.0009060929	1.164710337	0.008042234		48.0009060929	1.1694118389	0.0187310029		48.0006345855	327.4	156.0666666667	0		48.0006345855	306.1666666667	141.3333333333
54.0045338156	1.1907316252	0.0110306313		54.0045338156	1.2008077748	0.0204409369		54.0034806334	320.4	167	0		54.0034806334	307.6666666667	147.5
60.0001266092	1.2153014431	0.0116470266		60.0001266092	1.2297109681	0.022819817		60.0004102649	317.7333333333	174.8666666667	0		60.0004102649	300.8333333333	157.3333333333
66.0015213606	1.2444991375	0.0123000821		66.0015213606	1.2680171652	0.022236386		66.0000128237	317.4666666667	181.8	0		66.0000128237	300.6666666667	163.3333333333
72.0089303946	1.269636922	0.0115070168		72.0089303946	1.3004228196	0.024091897		72.0000196397	318.6	187.4	0		72.0000196397	303	167.5
78.006849545	1.2955109597	0.0118043519		78.006849545	1.3228890572	0.0257350938		78.001709067	317.5333333333	193.6	0		78.001709067	303.5	175.1666666667
84.0030899424	1.3178720182	0.0125091636		84.0030899424	1.3480373596	0.029007669		84.0002815387	321.0666666667	197.7333333333	0		84.0002815387	307	176.6666666667
90.0073326856	1.3254449072	0.0118695625		90.0073326856	1.3637511044	0.0268133867		90.0002791995	323	202.5333333333	0		90.0002791995	313.5	178.6666666667
96.000637908	1.3499516177	0.0137653415		96.000637908	1.3778240565	0.0198987577		96.0000229644	324.2666666667	206.3333333333	0.0666666667		96.0000229644	316.6666666667	181.5
102.0025457934	1.3577138289	0.0150329846		102.0025457934	1.3882998864	0.0188817325		102.00000044	327.4666666667	210.0666666667	0.6		102.00000044	317	186.1666666667
108.0032601608	1.3842399764	0.0156643442		108.0032601608	1.3957781144	0.0194969877		108.0022209345	332.3333333333	212.8666666667	1.1333333333		108.0022209345	323.8333333333	187.5
114.0054446743	1.3799907442	0.0122823962		114.0054446743	1.4004480626	0.0164362092		114.0000381219	336.6	213.5333333333	3.8666666667		114.0000381219	328.6666666667	190
120.0015604175	1.3872270605	0.0111345239		120.0015604175	1.3878265808	0.0155673647		120.0006541701	338.9333333333	215.8	7.1333333333		120.0006541701	332.3333333333	191.1666666667
126.0001247437	1.3892254617	0.0144939544		126.0001247437	1.3938533384	0.0122180246		126.0001764116	340.7333333333	216.0666666667	13.2		126.0001764116	341.3333333333	190.1666666667
132.0034290557	1.3915604359	0.0165490916		132.0034290557	1.3872901679	0.0086418448		132.0057964716	344.5333333333	216.2	19.8666666667		132.0057964716	345	193.5
138.006000616	1.401257941	0.0191333117		138.006000616	1.3687681434	0.0118821799		138.0022442754	342.7333333333	216.2666666667	28.9333333333		138.0022442754	350.1666666667	195.8333333333
144.003323501	1.4001220077	0.0237537182		144.003323501	1.3554524801	0.0097370969		144.0003271985	342.9333333333	216.4	36.8666666667		144.0003271985	357.8333333333	196.1666666667
150.0034706817	1.4001851151	0.0244642522		150.0034706817	1.3348794648	0.0122681598		150.0000161741	347.0666666667	214.2666666667	44.7333333333		150.0000161741	362.6666666667	196.3333333333
156.0055895057	1.4004585805	0.0253842007		156.0055895057	1.3180928941	0.0159146638		156.0002783961	341	214.7333333333	55.8666666667		156.0002783961	370.5	195.3333333333
162.0014280668	1.4057806386	0.0224954014		162.0014280668	1.2984033826	0.0151329474		162.0000458895	342.8	212.7333333333	66.1333333333		162.0000458895	374.8333333333	194.1666666667
168.004673014	1.4089780807	0.0237067619		168.004673014	1.271992932	0.0159365138		168.0006513778	342.2666666667	211	76.6		168.0006513778	382.6666666667	193.5
174.0013108053	1.393790231	0.0223566847		174.0013108053	1.2465921999	0.0136723989		174.0007157149	341.4666666667	209.4666666667	86.5333333333		174.0007157149	388.5	194
180.000600112	1.3939374816	0.0246229667		180.000600112	1.2278177458	0.0186905992		180.0017421564	339.2666666667	207.2666666667	98.6666666667		180.0017421564	394.3333333333	193.8333333333
186.0008457096	1.3985653582	0.0223882767		186.0008457096	1.2099583491	0.0159038934		186.0001486251	341.2666666667	204.4	108.2666666667		186.0001486251	402.6666666667	193.3333333333
192.0079408153	1.4045395263	0.0267061573		192.0079408153	1.1909314654	0.016737252		192.0000515276	342	201	119.4		192.0000515276	408.6666666667	191.6666666667
198.002116218	1.4020152299	0.0289837069		198.002116218	1.171652152	0.0114175238		198.0010318104	341.0666666667	196.9333333333	131.4666666667		198.0010318104	409.3333333333	189.8333333333
204.0002360024	1.3962303841	0.0263555316		204.0002360024	1.1534141108	0.0118378801		204.0003029664	343.1333333333	192	142.2		204.0003029664	418.3333333333	187.3333333333
210.0014956894	1.3941899112	0.0281774482		210.0014956894	1.1350498549	0.0167173182		210.001466309	343.3333333333	188.8	153		210.001466309	424.6666666667	186.3333333333
216.0000280473	1.3959358829	0.0260513621		216.0000280473	1.1192730027	0.0140431498		216.0024507616	342.8666666667	186	164.6666666667		216.0024507616	427	183.3333333333
222.0058737301	1.3904034667	0.025688135		222.0058737301	1.0904013631	0.0158416252		222.0001024703	342.0666666667	182.8	176.4666666667		222.0001024703	436.1666666667	181.5
228.0004109815	1.3895409988	0.0284599565		228.0004109815	1.0959232614	0.0179496153		228.000268253	343.8	179.6	186.9333333333		228.000268253	434.6666666667	182.1666666667
234.0009350233	1.3898565358	0.0279355938		234.0009350233	1.0593209643	0.0186034604		234.00007616	341.6	174.8	198.5333333333		234.00007616	434.3333333333	179.3333333333
240.0028504358	1.3839454752	0.0299656379		240.0028504358	1.0545879086	0.0199786933		240.0004510702	343.6	171.2666666667	210.3333333333		240.0004510702	432.3333333333	177.8333333333
246.001351672	1.3749211157	0.0262521701		246.001351672	1.0397576676	0.0149511028		246.003873031	342.9333333333	167.2	221.8		246.003873031	436.3333333333	175
252.0069939051	1.3751945812	0.0250916394		252.0069939051	1.0331629433	0.0112402161		252.001954468	341.5333333333	163.1333333333	232.3333333333		252.001954468	435.8333333333	174
258.0018419469	1.3663385081	0.0241880498		258.0018419469	1.0349615045	0.0134510892		258.0004847345	341.3333333333	159.2	243		258.0004847345	433.6666666667	172.6666666667
264.001025485	1.3616895957	0.0225273807		264.001025485	1.0323109933	0.011784977		264.0001801927	343.3333333333	154.3333333333	253.4666666667		264.0001801927	435.6666666667	171.6666666667
270.001546813	1.3612688796	0.0180288429		270.001546813	1.0163448189	0.0127862525		270.0011065988	342.8	151.6	265.3333333333		270.0011065988	435.3333333333	170.6666666667
276.0023419827	1.3691573057	0.0157919732		276.0023419827	1.0153351003	0.0181607948		276.0001265239	343.4	147.7333333333	275.8666666667		276.0001265239	436.8333333333	169.6666666667
282.0019599964	1.3713871008	0.0166524656		282.0019599964	1.0093083428	0.0157876588		282.0010473703	342.2	144.7333333333	287.0666666667		282.0010473703	437.1666666667	167.6666666667
288.0001430067	1.3671589045	0.012638076		288.0001430067	1.0017985612	0.0134539386		288.0001800952	343.4	141.3333333333	298.3333333333		288.0001800952	439.6666666667	167.6666666667
294.0090348485	1.3701459885	0.0137577931		294.0090348485	0.9926795406	0.0168032883		294.0001131271	346.8	136	308.4666666667		294.0001131271	437.8333333333	167.5
300.0023889262	1.3716816021	0.0147424964		300.0023889262	0.9937208128	0.0131066431		300.0000598069	346.2	131.9333333333	321		300.0000598069	439.5	165.1666666667
306.0030707353	1.3725861416	0.015036292		306.0030707353	0.9880095923	0.0139668544		306.0006490974	346.8	128.9333333333	330.4		306.0006490974	440.3333333333	165.8333333333
312.0050284597	1.3677268711	0.0130077061		312.0050284597	0.9865581219	0.0141515462		312.0015644072	348.5333333333	124.5333333333	341.2666666667		312.0015644072	438.8333333333	163.1666666667
318.0007877921	1.3724809626	0.0114717619		318.0007877921	0.9935630443	0.0139317663		318.0000133377	347.2666666667	119.4666666667	352.4666666667		318.0000133377	440.6666666667	159.6666666667
324.0038779254	1.3663805797	0.0142357145		324.0038779254	0.9844440237	0.0140695346		324.0003702989	351.1333333333	115.0666666667	362.6666666667		324.0003702989	444.8333333333	159
330.0013053109	1.3582186882	0.0141280084		330.0013053109	0.9720118642	0.0172992188		330.0000382954	350.4	110.9333333333	375.4		330.0000382954	441.1666666667	159.5
336.0002753323	1.3567251462	0.0130869451		336.0002753323	0.9761138458	0.0169952892		336.0000286358	350.2666666667	106.1333333333	385.8666666667		336.0000286358	438.8333333333	158
342.0027759185	1.3514661955	0.0145383881		342.0027759185	0.9650384955	0.016228546		342.0005043851	347.2666666667	101.9333333333	396.6		342.0005043851	440.3333333333	155.3333333333
348.00768624	1.3582186882	0.0193613141		348.00768624	0.9632399344	0.0151816608		348.001152041	348.9333333333	99.3333333333	407.9333333333		348.001152041	443.1666666667	154.6666666667
354.0046981795	1.365391897	0.0200770595		354.0046981795	0.9711283605	0.0199902368		354.0030962444	351.2	96.4666666667	416.9333333333		354.0030962444	445.5	152.5
360.0016549436	1.3639193908	0.022449785		360.0016549436	0.9715385586	0.0144774503		360.0002335509	351.0666666667	93.6666666667	427.4		360.0002335509	440.6666666667	151.5
366.0000346922	1.3701880601	0.0205791122		366.0000346922	0.969897766	0.0165704723		366.0006116641	352	89.4	438.3333333333		366.0006116641	441.3333333333	148.6666666667
372.0027126901	1.3607429846	0.0216691515		372.0027126901	0.9722327401	0.0151475661		372.0043836256	351	86.2	448.9333333333		372.0043836256	444	146.8333333333
378.0068899652	1.3695149144	0.0224256459		378.0068899652	0.9723589549	0.0150567718		378.0003331534	351.2	82.6666666667	459.7333333333		378.0003331534	442.3333333333	145.3333333333
384.0015794345	1.3623206698	0.0184207915		384.0015794345	0.971286129	0.0148188774		384.0001960886	353.1333333333	78.5333333333	469.4666666667		384.0001960886	439.8333333333	147.1666666667
390.0041352313	1.352475914	0.0140796638		390.0041352313	0.9673419159	0.0168332019		390.000338201	354.6	75.5333333333	479.8666666667		390.000338201	444	147
396.0004520576	1.352265556	0.0093265619		396.0004520576	0.9713176827	0.0154145772		396.0000240461	354.2	72.6666666667	491		396.0000240461	452.5	145.5
402.0123512593	1.3471328201	0.0096799499		402.0123512593	0.9749779124	0.0160113645		402.0000135786	355.8666666667	68.4666666667	502.2666666667		402.0000135786	451.8333333333	144.5
408.006316975	1.3479111448	0.012774341		408.006316975	0.9657957844	0.0136868026		408.0003778328	351.9333333333	65.6	513.9333333333		408.0003778328	449.5	147.5
414.0123713868	1.3443771299	0.0124710204		414.0123713868	0.9606525306	0.0194598579		414.003785449	348.8	62.9333333333	525.5333333333		414.003785449	452	145.6666666667
420.0024087902	1.3511716942	0.0142577865		420.0024087902	0.9631452733	0.0229062508		420.003258252	349.5333333333	59.6	534.6		420.003258252	451.1666666667	144.6666666667
426.0025988449	1.3474904287	0.0162407536		426.0025988449	0.9631137196	0.0221137446		426.0000453448	344.6	56.2666666667	546.6666666667		426.0000453448	453.3333333333	142.5
432.0028573383	1.3584921536	0.0131662954		432.0028573383	0.9558879212	0.0219262603		432.0017742922	344.4	53.1333333333	557.6		432.0017742922	456.1666666667	142.8333333333
438.0004379852	1.3568723968	0.0113359071		438.0004379852	0.9620408936	0.0185613523		438.0017388986	347.4	50.6666666667	568.2		438.0017388986	454.5	140.3333333333
444.0028680437	1.3451344188	0.01417492		444.0028680437	0.9653540326	0.0163793818		444.0006971172	348.6	47.3333333333	578.2		444.0006971172	455.5	138.5
450.0104683463	1.3442719509	0.0159549493		450.0104683463	0.9647860659	0.0211769132		450.0002686746	349.4	45.0666666667	588.4		450.0002686746	460.3333333333	135.6666666667
456.0031768114	1.3442298793	0.0188733829		456.0031768114	0.9554146157	0.0195810656		456.0051557094	349.8666666667	42.8	598.8666666667		456.0051557094	456.3333333333	135.5
462.0001337457	1.3427153014	0.0184483632		462.0001337457	0.9589486306	0.0173867783		462.0009668676	346.5333333333	40.1333333333	610.8		462.0009668676	458.3333333333	135.6666666667
468.0061014351	1.3442509151	0.0201247835		468.0061014351	0.957938912	0.016448562		468.0039081807	347	37.0666666667	620.2666666667		468.0039081807	460.8333333333	134.5
474.0015678138	1.3494257226	0.020715794		474.0015678138	0.9478101729	0.0176436849		474.001942536	346.6666666667	33.8	631.4		474.001942536	457	134.1666666667
480.0018802616	1.3573982919	0.0182766993		480.0018802616	0.9517859397	0.0174423672		480.0008809546	347.3333333333	31.2666666667	640.9333333333		480.0008809546	458	133.3333333333
486.0082456718	1.3580504018	0.0211770443		486.0082456718	0.9567083176	0.0147992727		486.000453369	346.8666666667	28.6	651		486.000453369	456.6666666667	131.3333333333
492.0038243857	1.3556523202	0.0249971488		492.0038243857	0.9409630191	0.0138685405		492.0027371554	345.1333333333	25.9333333333	661.3333333333		492.0027371554	450.3333333333	131.1666666667
498.0043493069	1.3519920905	0.0241573186		498.0043493069	0.9407736968	0.0099609902		498.0001561624	345	23.2666666667	671.8666666667		498.0001561624	448.8333333333	130.5
504.0007892577	1.356641003	0.0215006205		504.0007892577	0.9511548656	0.0088829591		504.0009798552	344.8666666667	20.4	682		504.0009798552	446.3333333333	129.3333333333
510.0018182416	1.3641507846	0.0223216113		510.0018182416	0.9532058564	0.011202525		510.0000970229	344.5333333333	19.0666666667	691.7333333333		510.0000970229	448	127.5
516.0041163644	1.3707560268	0.0168141576		516.0041163644	0.9601476713	0.010939019		516.0001763069	345.0666666667	16.1333333333	701.7333333333		516.0001763069	447.6666666667	126.8333333333
522.0020641606	1.3724178552	0.0178465823		522.0020641606	0.9522907989	0.0103402987		522.0000776836	345.0666666667	13.4	712.1333333333		522.0000776836	440.8333333333	127.8333333333
528.0032844262	1.3834406159	0.0168488509		528.0032844262	0.9518490471	0.0133274122		528.0000057247	346.3333333333	11.5333333333	721.6666666667		528.0000057247	437	127.3333333333
534.0038322535	1.3809373554	0.016982327		534.0038322535	0.9608734065	0.0097757837		534.0001113333	346.1333333333	10	732.2666666667		534.0001113333	440.3333333333	127.3333333333
540.0006919742	1.3816525727	0.0188704724		540.0006919742	0.969045816	0.0119430917		540.0000546175	345.0666666667	8.6	742		540.0000546175	440.6666666667	125
546.0042742016	1.3827043628	0.0208820239		546.0042742016	0.9733055661	0.0067571505		546.0001159765	344.5333333333	6.6666666667	752.3333333333		546.0001159765	436.5	124.8333333333
552.0029249311	1.3863435567	0.0204272161		552.0029249311	0.9759560772	0.0080705469		552.0001579779	346.8666666667	5.3333333333	761.4		552.0001579779	434.3333333333	124.3333333333
558.002441527	1.3812108208	0.0192604316		558.002441527	0.9765555976	0.0064279318		558.0003187108	346.6666666667	4.0666666667	772.4		558.0003187108	432.1666666667	125.3333333333
564.0006880317	1.3840085826	0.0202086143		564.0006880317	0.9869052127	0.0046272192		564.0003841044	347.0666666667	2.8666666667	781.5333333333		564.0003841044	430.1666666667	125.8333333333
570.0059284729	1.3802431739	0.0212865722		570.0059284729	0.9889562035	0.0085774554		570.0000046696	346	1.9333333333	791.8666666667		570.0000046696	431.1666666667	125
576.0121856743	1.3810635702	0.023661571		576.0121856743	0.9809100088	0.007029681		576.0080650986	343.6	1.4666666667	803.1333333333		576.0080650986	430.1666666667	122.8333333333
582.0004998745	1.3784340948	0.0211624098		582.0004998745	0.9929319702	0.0060700667		582.0008236057	343.2	1	813.0666666667		582.0008236057	433.5	122
588.0045840512	1.3759308343	0.0265356711		588.0045840512	0.9971917203	0.0090444278		588.0000559834	339.7333333333	0.4666666667	823.6666666667		588.0000559834	429.8333333333	120.6666666667
594.0085218595	1.3806849257	0.0285703552		594.0085218595	0.9952353906	0.0094833135		594.0042931805	337.2666666667	0.3333333333	833.6		594.0042931805	431.6666666667	121
600.0021833439	1.3797593504	0.0312440225		600.0021833439	0.9920800202	0.0104869723		600.002369251	335.9333333333	0.3333333333	844.8666666667		600.002369251	430	120.6666666667
606.0149015366	1.379485885	0.0289543214		606.0149015366	0.9807206866	0.0110870666		606.0008257229	335.8666666667	0.2	853.7333333333		606.0008257229	428.8333333333	118
612.0011389985	1.3929698347	0.0274283196		612.0011389985	0.9800265051	0.0131254384		612.000274012	333.6666666667	0.1333333333	863		612.000274012	431	117.6666666667
618.0010390859	1.3933695149	0.02906005		618.0010390859	0.9776599773	0.0165631884		618.0000431997	331.0666666667	0.0666666667	873.3333333333		618.0000431997	433	116.5
624.0022762485	1.4096512264	0.0269943145		624.0022762485	0.9775653162	0.0198826048		624.0001095096	327.9333333333	0.0666666667	883.4		624.0001095096	433	118.1666666667
630.0015849986	1.4091463671	0.0250735918		630.0015849986	0.9658588918	0.0203998054		630.000047893	326.0666666667	0	893.4666666667		630.000047893	435	118.6666666667
636.0000903616	1.422504102	0.0231216968		636.0000903616	0.9771866717	0.0214472226		636.001520524	324.4666666667	0	902.2666666667		636.001520524	434.1666666667	118.1666666667
642.0092998425	1.4295721318	0.0236927772		642.0092998425	0.9822668181	0.0170831651		642.0000307412	327.2666666667	0	911.6666666667		642.0000307412	435	117.5
648.0031292583	1.434347259	0.0223366972		648.0031292583	0.9884828979	0.0175488133		648.0000163272	324.4666666667	0	922.0666666667		648.0000163272	433	118.1666666667
654.0054155178	1.4348310825	0.0220651284		654.0054155178	0.9881358071	0.0186556644		654.0003519403	320.4	0	933.8666666667		654.0003519403	435	117
660.0059916292	1.4550885607	0.0220608865		660.0059916292	0.991354285	0.0198318785		660.0000365408	320.8	0	942.4666666667		660.0000365408	436.3333333333	116.8333333333
666.0042730603	1.4632714881	0.023921579		666.0042730603	0.9942256721	0.0194784726		666.0036683499	319.2666666667	0	951.3333333333		666.0036683499	436.3333333333	118.8333333333
672.0019665409	1.4722748117	0.0216588799		672.0019665409	1.0041966427	0.0213417137		672.0011090937	316.9333333333	0	961.5333333333		672.0011090937	434.5	118.3333333333
678.0034609865	1.4893769195	0.024469861		678.0034609865	0.998075224	0.0179046796		678.0036926865	316.8666666667	0	970.2		678.0036926865	433	118.5
684.014176536	1.4935209727	0.0203467519		684.014176536	0.9925848795	0.0141615402		684.0000364113	317.4	0	978.6666666667		684.0000364113	433.1666666667	116.6666666667
690.0057887426	1.5052799865	0.0200983832		690.0057887426	1.0031553704	0.012231121		690.0000358198	317	0	987.8666666667		690.0000358198	432.1666666667	115.3333333333
696.0079803705	1.5141781312	0.023403841		696.0079803705	1.0029660482	0.0098675048		696.0012584121	317.1333333333	0	997.2666666667		696.0012584121	436.5	116.5
702.007961924	1.5250957129	0.0217735905		702.007961924	1.0075097816	0.0111112059		702.0002696935	317.7333333333	0	1007.6		702.0002696935	433.6666666667	116.1666666667
708.0009574123	1.5270730784	0.0215104406		708.0009574123	0.9983907611	0.0121387638		708.0000056259	318.2	0	1017.5333333333		708.0000056259	432.6666666667	116.6666666667
714.0054367427	1.5217299844	0.0222278945		714.0054367427	0.9903761202	0.0102152651		714.0002970605	319.4666666667	0	1027.8		714.0002970605	435.3333333333	115.3333333333
720.0028916722	1.5227817746	0.0193893598		720.0028916722	0.984096933	0.0124407417		720.0004361001	318.5333333333	0	1038.3333333333		720.0004361001	432.8333333333	115.5
